# Supplementary material for: Shotgun metagenomic and phenotypic characterization of indigenous lactic acid bacteria from raw milk artisanal cheeses: metagenomic functional insight and starter culture traits
Source: Front Microbiol. 2026 Jun 4;17:1820264. doi: 10.3389/fmicb.2026.1820264 (PMC13275648; doi:10.3389/fmicb.2026.1820264)
Supplement: Supplementary file 2 [file Table_2.xlsx]

## Sheet: Fermented Heavy Cream
Fatty Acid Profiles of Cream fermented by different strains of L. lactis individually or in a mixture
Lactococcus lactis strain	BC-1	BC-2	BC-3	NGC-1	NGC-2	Mixture of strains	Uninoculated Cream
Fatty Acid (g/100g)
C4:0	2.70757	2.71795	2.7265	2.71355	2.65998	2.75433	2.7938
C5:0	0.01631	0.01097	0.01348	0.01152	0.01577	0.01185	0.0133
C6:0	1.8837	1.8744	1.84564	1.8444	1.85162	1.85054	1.87602
C7:0	0.0261	0.02768	0.02249	0.02512	0.02449	0.02495	0.02409
C8:0	1.03742	1.05604	1.03947	1.05841	1.03802	1.04573	1.02905
C9:0	0.03707	0.03958	0.03711	0.03882	0.03686	0.03786	0.03687
C10:0	2.57084	2.62135	2.57868	2.572	2.56526	2.58902	2.58942
C10:1	0.17212	0.17721	0.17239	0.173	0.17199	0.1756	0.17461
C11:0	0.09821	0.09232	0.0966	0.09093	0.09022	0.10114	0.08999
C12:0	2.92215	2.95117	2.92793	2.91745	2.9143	2.93667	2.91929
C13:0 iso	0.01568	0.019	0.01447	0.01523	0.01443	0.01605	0.01557
C13:0 aiso	0.04039	0.04052	0.04184	0.04212	0.04007	0.03791	0.04094
C12:1	0.01868	0.01931	0.02705	0.02336	0.02474	0.02473	0.02602
C13:0	0.13193	0.14556	0.12983	0.13094	0.12941	0.12859	0.12986
C14:0 iso	0.05241	0.05469	0.05237	0.0516	0.05035	0.05415	0.05288
C14:0	9.57594	9.58508	9.53648	9.59199	9.6079	9.58749	9.5817
C15:0 iso	0.13109	0.13203	0.13374	0.12442	0.12962	0.12919	0.12796
C14:1 9t	0.00863	0.01138	0.01038	0.01348	0.01135	0.00928	0.01276
C15:0 aiso	0.29768	0.29988	0.30067	0.29735	0.29628	0.29534	0.30267
C14:1 9c	0.58482	0.59157	0.589	0.58458	0.57864	0.58201	0.58599
C15:0	0.91951	0.9226	0.91818	0.91652	0.91234	0.91535	0.919
C16:0 iso	0.16227	0.15777	0.15788	0.16073	0.15693	0.15199	0.1626
C16:0	34.4155	34.4004	34.4176	34.5273	34.5363	34.4521	34.4185
C17:0 iso / C16:1 9t	0.27073	0.2636	0.25849	0.25482	0.25403	0.25084	0.25312
C16:1 7c/8c	0.16954	0.16078	0.15874	0.1513	0.15113	0.15512	0.15481
C17:0 aiso	0.0222	0.01413	0.01548	0.01747	0.02055	0.02081	0.01803
C16:1 9c	1.50497	1.49995	1.50979	1.49288	1.47901	1.48648	1.49121
C16:1 10c/13t	0.04557	0.04252	0.04285	0.03477	0.03899	0.03589	0.03049
C16:1 11c	0.03726	0.02898	0.03667	0.02268	0.02261	0.02006	0.03499
C17:0	0.50672	0.47784	0.48613	0.48004	0.47697	0.47837	0.46726
C18:0 iso	0.00279	0.00667	0.00474	0.00593	0.0054	0.00451	0.00573
C17:1 10t	0.04256	0.0379	0.03878	0.03665	0.03305	0.03543	0.03906
C17:1 9c	0.15382	0.14036	0.12643	0.12301	0.13323	0.12241	0.13525
C18:0	11.4351	11.4173	11.4558	11.4864	11.5072	11.517	11.4116
C18:1 4t	0.01255	0.01295	0.01263	0.01418	0.01552	0.0122	0.01414
C18:1 5t	0.00792	0.00423	0.00773	0.00687	0.00593	0.00474	0.00436
C18:1 6-8t	0.18629	0.17573	0.15774	0.16138	0.18681	0.18646	0.17443
C18:1 9t	0.24453	0.22124	0.25934	0.25834	0.22931	0.22892	0.24598
C18:1 10t	0.46583	0.51144	0.57264	0.53734	0.5296	0.49595	0.50233
C18:1 11t	0.86241	0.85031	0.77685	0.80295	0.80784	0.8535	0.82454
C18:1 12t	0.34529	0.33307	0.31289	0.3517	0.33085	0.30135	0.3534
C18:1 6-8c/13/14t	0.90375	0.83853	0.7931	0.67809	0.75737	0.67487	0.69501
C18:1 9c	19	18.9692	19.1334	19.2315	19.2239	19.2007	19.2192
C18:1 15t	0.67002	0.6927	0.69637	0.622	0.63632	0.69267	0.70418
C18:1 11c	0.7491	0.7519	0.76068	0.77271	0.7457	0.76529	0.76926
C18:1 12c	0.43778	0.43726	0.44611	0.44571	0.43172	0.43916	0.4222
C18:1 13c	0.09865	0.11335	0.10566	0.10727	0.09953	0.10455	0.10609
C18:1 14c/16t	0.32058	0.27039	0.29863	0.26955	0.30901	0.31672	0.29295
C18:1 15c/C19:0	0.07419	0.08077	0.07535	0.05856	0.06511	0.05504	0.05335
C18:2 9c,12c (n-6)	2.42744	2.42178	2.39415	2.38771	2.38689	2.40131	2.39439
C20:0	0.07432	0.07316	0.07423	0.06659	0.0815	0.06839	0.07254
C18:3 6c,9c,12c (n-6)	0.01021	0.02001	0.01732	0.01466	0.01516	0.01522	0.00952
C20:1 9c	0.03756	0.03838	0.03686	0.0381	0.03683	0.04176	0.03741
C18:3 9c,12c,15c (n-3)	0.24087	0.23224	0.22048	0.22972	0.22319	0.23148	0.23091
CLA 9c,11t	0.13722	0.16136	0.14185	0.19876	0.2129	0.13447	0.16986
C20:3 8c,11c,14c (n-6)	0.0676	0.06405	0.08468	0.07034	0.06602	0.05699	0.06987
C22:0	0.05213	0.06219	0.05768	0.05005	0.04589	0.04498	0.05257
C20:4 5c,8c,11c,14c (n-6)	0.09465	0.10526	0.09373	0.09691	0.09351	0.10601	0.11185
C23:0	0.00604	0.01623	0.01372	0.01148	0.00469	0.01539	0.01854
C20:5 5c,8c,11c,14c,17c (n-3)	0.00814	0.01994	0.02137	0.00916	0.01808	0.01669	0.01385
C24:0	0.00988	0.02246	0.02059	0.01071	0.01751	0.0159	0.02026
C22:4 7c,10c, 13c,16c (n-6)	0.02263	0.01819	0.02542	0.0253	0.01858	0.02345	0.02701
C22:5 7c,10c,13c,16c,19c (n-3)	0.04508	0.03675	0.03925	0.035	0.0387	0.03975	0.04209
∑ Unknown	0.3701	0.40651	0.42582	0.40656	0.38692	0.41738	0.38345

## Sheet: Fermented Milk
Fatty Acid Profiles of pasteuized milk fermented by different strains of L. lactis individually or in a mixture
Sample	BC-1	BC-2	BC-3	NGC-1	NGC-2	Mixture of strains	Uninoculated milk
Fatty Acid (g/100g)
C4:0	2.55319	2.56925	2.64373	2.58582	2.67707	2.58431	2.7067
C5:0	0.00956	0.01882	0.01827	0.01557	0.01989	0.02759	0.01515
C6:0	1.90169	1.89029	1.89563	1.90725	1.94329	1.92742	1.99512
C7:0	0.02643	0.02405	0.03016	0.02442	0.03689	0.02898	0.02987
C8:0	1.10856	1.09864	1.08454	1.10161	1.09412	1.08299	1.11292
C9:0	0.04278	0.04006	0.03568	0.0447	0.04312	0.04562	0.03476
C10:0	2.76701	2.78604	2.73605	2.75025	2.75118	2.76057	2.85115
C10:1	0.2267	0.2243	0.22792	0.2273	0.22536	0.2236	0.23234
C11:0	0.11521	0.11201	0.12262	0.11332	0.11412	0.11055	0.12524
C12:0	3.28583	3.28861	3.28335	3.25629	3.22447	3.26483	3.34582
C13:0 iso	0.021	0.01514	0.01776	0.01722	0.01618	0.02153	0.01893
C13:0 aiso	0.06621	0.05717	0.066	0.05835	0.05688	0.05601	0.05272
C12:1	0.03589	0.02724	0.03455	0.02781	0.03385	0.03608	0.03305
C13:0	0.16632	0.16613	0.15533	0.16432	0.15428	0.15704	0.16489
C14:0 iso	0.06811	0.07175	0.0715	0.06657	0.06557	0.06863	0.07198
C14:0	10.6152	10.6411	10.6151	10.5619	10.5641	10.6035	10.6584
C15:0 iso	0.14724	0.13868	0.14284	0.14089	0.13892	0.15602	0.14235
C14:1 9t	0.01644	0.0162	0.01357	0.01633	0.01404	0.01559	0.01461
C15:0 aiso	0.33189	0.32943	0.32227	0.32839	0.32379	0.32603	0.32569
C14:1 9c	0.82671	0.83135	0.82389	0.82288	0.81543	0.82366	0.83695
C15:0	1.16647	1.1579	1.14544	1.1624	1.16276	1.14896	1.14991
C16:0 iso	0.19205	0.18307	0.19427	0.18989	0.20045	0.19988	0.20394
C16:0	37.1017	37.2482	37.1617	37.2452	37.265	37.1654	37.01
C17:0 iso / C16:1 9t	0.2446	0.24894	0.25378	0.25334	0.22743	0.23183	0.25368
C16:1 7c/8c	0.14917	0.14413	0.13949	0.14549	0.12993	0.1294	0.14279
C17:0 aiso	0.01767	0.01368	0.0178	0.01112	0.01474	0.01604	0.0145
C16:1 9c	1.86209	1.87312	1.86916	1.86001	1.83886	1.86433	1.87785
C16:1 10c/13t	0.06084	0.05652	0.05591	0.05792	0.05469	0.05244	0.06617
C16:1 11c	0.03707	0.02676	0.06259	0.03755	0.02639	0.02706	0.03252
C17:0	0.53976	0.54881	0.55001	0.54242	0.54168	0.54421	0.53284
C18:0 iso	0.00386	0.00714	0.00621	0.00935	0.0072	0.00637	0.00703
C17:1 10t	0.03765	0.03758	0.0262	0.03352	0.0404	0.03672	0.03252
C17:1 9c	0.16093	0.15884	0.1453	0.15384	0.15311	0.14809	0.15809
C18:0	8.38082	8.47319	8.51242	8.46834	8.46967	8.48654	8.41206
C18:1 4t	0.09591	0.08631	0.12454	0.10767	0.12969	0.18216	0.08571
C18:1 5t	0.01549	0.00273	0.00716	0.00605	0.00594	0.00537	0.00347
C18:1 6-8t	0.16112	0.16449	0.15017	0.14299	0.10762	0.16779	0.13395
C18:1 9t	0.17311	0.15565	0.15357	0.18001	0.21456	0.15685	0.1602
C18:1 10t	0.34537	0.28628	0.32036	0.31494	0.39233	0.37009	0.36819
C18:1 11t	0.70282	0.72875	0.71279	0.70062	0.63528	0.65758	0.66633
C18:1 12t	0.28397	0.28395	0.27136	0.25616	0.27539	0.27709	0.23866
C18:1 6-8c/13/14t	0.60242	0.52435	0.46456	0.6726	0.59226	0.54832	0.52216
C18:1 9c	17.6689	17.7079	17.6786	17.509	17.7016	17.6791	17.5285
C18:1 15t	0.67128	0.63796	0.70208	0.7338	0.6646	0.68642	0.70533
C18:1 11c	0.7805	0.73303	0.74727	0.74474	0.76289	0.74207	0.75473
C18:1 12c	0.42478	0.39731	0.41342	0.39736	0.39094	0.39471	0.37896
C18:1 13c	0.12959	0.09337	0.09695	0.1095	0.10609	0.08432	0.09885
C18:1 14c/16t	0.22088	0.24876	0.24097	0.24099	0.19948	0.21878	0.20182
C18:1 15c/C19:0	0.09439	0.04605	0.05275	0.0676	0.04611	0.06591	0.05383
C18:2 9c,12c (n-6)	1.80769	1.78897	1.77711	1.81025	1.79084	1.82434	1.81821
C20:0	0.05761	0.06287	0.08014	0.06775	0.06659	0.06369	0.07068
C18:3 6c,9c,12c (n-6)
C20:1 9c	0.03787	0.0349	0.03562	0.04233	0.04498	0.03149	0.03899
C18:3 9c,12c,15c (n-3)	0.25582	0.24667	0.25798	0.23504	0.26567	0.22528	0.21735
CLA 9c,11t	0.15329	0.22132	0.19856	0.20562	0.15296	0.17118	0.20078
C20:3 8c,11c,14c (n-6)	0.0546	0.04861	0.04425	0.06106	0.04886	0.06173	0.06012
C22:0	0.03644	0.03234	0.04629	0.05396	0.02847	0.05298	0.03002
C20:4 5c,8c,11c,14c (n-6)	0.0727	0.08359	0.076	0.08182	0.08092	0.09631	0.08645
C23:0	0.0143	0.00921	0.01812	0.00725	0.01095	0.01435	0.01156
C20:5 5c,8c,11c,14c,17c (n-3)	0.01503	0.01945	0.01417	0.02944	0.01731	0.01464	0.01051
C24:0	0.01731	0.01451	0.01357	0.01972	0.01973	0.01156	0.00803
C22:4 7c,10c, 13c,16c (n-6)	0.01786	0.0324	0.02618	0.01578	0.02621	0.01422	0.01593
C22:5 7c,10c,13c,16c,19c (n-3)	0.04543	0.04681	0.05589	0.03871	0.04465	0.03862	0.02891
∑ Unknown	0.75685	0.73725	0.73853	0.75	0.73227	0.76527	0.83922
